# Supplementary material for: Evaluating a Semiautonomous Brain-Computer Interface Based on Conformal Geometric Algebra and Artificial Vision
Source: Comput Intell Neurosci. 2019 Nov 27;2019:9374802. doi: 10.1155/2019/9374802 (PMC6925707; doi:10.1155/2019/9374802)
Supplement: Supplementary Materials — Video #1 (file: VID_20180629_133018082∼2.mp4): this video shows the operation of the semiautonomous BCI system, specifically the part of the robotic arm performing the process of picking the disk and replacing it over one of the target areas. The pick-and-replace process is repeated once the position of all items is changed randomly. Incidentally, the robot places the disk in the green (left) target in both occasions, as that was the one selected by the user in the two trials shown here. Video #2 (file: VID_20180629_133317483∼2.mp4): this video shows the user, in a contiguous room, interacting with the BCI system. The brain activity of the user is measured with the EEG system, and a stimulus is provided through a red arrow in the screen which indicates the MI that the user has to perform. Also, the user receives video feedback of the robot movement. Video #3 (file: VID_20180629_133853176∼2.mp4): this video shows the screen of the computer that processes all the data that are being acquired both by the EEG system and the AV algorithm. The screen also shows the CGA model that is adjusted on the fly based on the positions of the items detected by the AV algorithm and the selected target area where the disk will be placed. [file 9374802.f1.zip]

Archive with 3 entries (3 files):
- 9374802.f1/VID_20180629_133018082~2.mp4
- 9374802.f1/VID_20180629_133317483~2.mp4
- 9374802.f1/VID_20180629_133853176~2.mp4
